# Supplementary material for: TPI1 Loss Triggers a Metabolite‐Driven Mitochondrial Redox Vulnerability via the SARM1–cADPR–Ca2+ Axis
Source: Adv Sci (Weinh). 2026 Jul 17:e76614. Online ahead of print. doi: 10.1002/advs.76614 (PMC13379248; doi:10.1002/advs.76614)
Supplement: Supplementary file 2 — Supporting file 2: advs76614‐sup‐0002‐Tables.xlsx. [file ADVS-9999-e76614-s001.xlsx]

## Sheet: Table S1
The primers used in the paper
	Forward Primer	Reverse Primer
TPI1	CTCATCGGCACTCTGAACG	GCGAAGTCGATATAGGCAGTAGG
ACTB	TGGCACCCAGCACAATGAA	CTAAGTCATAGTCCGCCTAGAAGCA
CSF2	TCCTGAACCTGAGTAGAGACAC	TGCTGCTTGTAGTGGCTGG
FOSB	GCTGCAAGATCCCCTACGAAG	ACGAAGAAGTGTACGAAGGGTT
FOS	CCGGGGATAGCCTCTCTTACT	CCAGGTCCGTGCAGAAGTC
EGR1	GGTCAGTGGCCTAGTGAGC	GTGCCGCTGAGTAAATGGGA
SIGLEC15	CGCGGATCGTCAACATCTC	GTTCGGCGGTCACTAGGTG
CXCL8	TTTTGCCAAGGAGTGCTAAAGA	AACCCTCTGCACCCAGTTTTC
CXCL2	CGCCCAAACCGAAGTCATAG	GCCATTTTTCAGCATCTTTTCG
NOG	CCATGCCGAGCGAGATCAAA	TCGGAAATGATGGGGTACTGG
IL6	ACTCACCTCTTCAGAACGAATTG	CCATCTTTGGAAGGTTCAGGTTG
TNF	CCTCTCTCTAATCAGCCCTCTG	GAGGACCTGGGAGTAGATGAG
SLCO4A1	CTGCTCGCCCGTCTACATTG	CCGAGGGTAACCAAGGATGG
CXCL3	CGCCCAAACCGAAGTCATAG	GCTCCCCTTGTTCAGTATCTTTT
CXCL1	CTGGCTTAGAACAAAGGGGCT	TAAAGGTAGCCCTTGTTTCCCC
SHISA3	CAGGGCAACTACCACGAGG	GAGAAAGGGGACGTAGACAGG
IL1A	TGGTAGTAGCAACCAACGGGA	ACTTTGATTGAGGGCGTCATTC
MMP3	AGTCTTCCAATCCTACTGTTGCT	TCCCCGTCACCTCCAATCC
HMGB1	TATGGCAAAAGCGGACAAGG	CTTCGCAACATCACCAATGGA
CXCL10	GTGGCATTCAAGGAGTACCTC	TGATGGCCTTCGATTCTGGATT
SERPINE1	ACCGCAACGTGGTTTTCTCA	TTGAATCCCATAGCTGCTTGAAT
MCPH1	ATGTAGTGGCCTATGTTGAAGTG	CCACAAGCTGTGTTGTAAATGTC
P21	TGTCCGTCAGAACCCATGC	AAAGTCGAAGTTCCATCGCTC
P16	GATCCAGGTGGGTAGAAGGTC	CCCCTGCAAACTTCGTCCT
E2F8	CCTGAGATCCGCAACAGAGAT	AGATGTCATTATTCACAGCAGGG
NLRP1	GCAGTGCTAATGCCCTGGAT	GAGCTTGGTAGAGGAGTGAGG
IL1B	ATGATGGCTTATTACAGTGGCAA	GTCGGAGATTCGTAGCTGGA
TRPM8	CAGAAGGAATGACACTCTGGAC	TCACCAAGTCGCTTTCACTGT
JUN	TCCAAGTGCCGAAAAAGGAAG	CGAGTTCTGAGCTTTCAAGGT
IL18	TCTTCATTGACCAAGGAAATCGG	TCCGGGGTGCATTATCTCTAC
CCND1	GCTGCGAAGTGGAAACCATC	CCTCCTTCTGCACACATTTGAA
GSDMD	GTGTGTCAACCTGTCTATCAAGG	CATGGCATCGTAGAAGTGGAAG

## Sheet: Table S2
Up-regulated genes in TPI1 knockdown	Down-regulated genes in TPI1 knockdown					Up-regulated metabolite in TPI1 knockdown	Down-regulated metabolite in TPI1 knockdown
ARPIN-AP3S2	THRSP					Propafenone Glucuronide	Creatine
CSF2	BMF					Puromycin	2-Aminooctadecane-1,3-Diol
FOSB	IGFBP5					Pa(10:0/20:4(8Z,11Z,14Z,17Z)-2Oh(5S,6R))	Octadecanedioic Acid
FOS	OLR1					5-(2-Chloroethyl)-2'-Deoxyuridine	5Beta-Pregnane-3Alpha,20Alpha-Diol
EGR1	PLEKHS1					Mirodenafil	Lysope(0:0/18:0)
SIGLEC15	PDE1A					Pisumsaponin I	N-Acetylneuraminic Acid
CXCL8	POSTN					Cyclic Adp-Ribose	3-Hydroxy-2-Methyl-4-Pyrone Sulfate
CXCL2	KLHL14					Glycyl-Lysine	Carnitine
NOG	SELENOP					Pi(16:0/8,9-Epete)	Delta-Valerobetaine
SPRY4-AS1	IL21-AS1					Oxytetracycline	Udp-Xylose
IL6	TRIM31					Soyasaponin Ii	Aceneuramic Acid
TNF	PDGFRB					Beta-Nicotinamide Adenine Dinucleotide	Hypoxanthine
MIR3142HG	LBP					Bisphenol B	(+/-)11-Hede
SLCO4A1	GBP6					Ala Gly Leu Val Ser	Orotidine
CXCL3	SHOC1					Cyclosquamosin F	Dibutyl Phthalate
CXCL1	BBOX1					3-Methoxyphenol Sulfate	Beta-Guanidinopropionic Acid
MARCHF4	RUNX3					Adenosine Diphosphate Ribose	Glycerol
SHISA3	NXPH3					3-Hydroxysebacic Acid	Eriojaposide A
PLAT	MCAM					3-O-Demethylfortimicin A	25-Desacetylrifampicin
RPL7P9	AKR1C2					Nadh	Pgp(I-14:0/Lte4)
LINC02454	C4B					Nicotinic Acid Adenine Dinucleotide	Tryptophan Butyl Ester
KIAA1755	UGT1A9					Nad	Pe-Nme(14:0/15:0)
ASB2	TMT1A					Nad+	Ps(14:1(9Z)/Pgf2Alpha)
LIF-AS2	TACR1					O-Methoxyphenyl Sulfate	Lacto-N-Triaose
MIR222HG	SPOPLP1					O-Acetyl-Adp-Ribose	N-Acetylgalactosaminyl Lactose
SERPIND1	MME					Nicotinamide Adenine Dinucleotide	3-Guanidinopropionic Acid
LCN12	C5orf46					Deoxyinosine	2-Methylbutyroylcarnitine
IL1A	TXNIP					Glycerol 3-Phosphate	Candicine
PTX3	PPP1R9A-AS1					Ala Val Leu	Butyryl Carnitine
F3	PPARGC1A					Gardenin B	Butyrylcarnitine
MYH16	ATOH8					4-(Methylthio)-2-Oxo-6-(2-Thienyl)-1,2-Dihydropyridine-3-Carbonitrile
LINC01943	FGA					Salicylic Acid
CLDN1	KCNJ3					Deoxyribose 5-Phosphate
DUSP6	HNF4A					4-Sulfooxybenzoic Acid
ZFHX2	SMAD9					Gdp-Beta-L-Fucose
SLCO1B7	SLC47A2					2-[(4-Ethoxyphenyl)Methylene]-3,4-Dihydro-1(2H)-Naphthalenone
CORO2B	ARHGAP28					2,2-Dichloro-12-(4-Chlorophenyl)Dodecanoic Acid
CCN1	PTK7					Delmadinone
LINC02970	NPR3					Sucrose
MAFF	GUSBP9					Gdp-Glucose
LCP1	TLDC2					Tetrahydroaldosterone-3-Glucuronide
ANGPTL4	GAS7					Sn-Glycero-3-Phosphoethanolamine
HBEGF	CPVL					N2,1-Diphenyl-6-Imino-1,6-Dihydro-1,3,5-Triazine-2,4-Diamine
SIRPB1	C4A					Zm 447439
FGFBP1	CLSTN2					Pantetheine
GOLGA7B	PELATON					Udp-N-Acetyl-D-Galactosamine
FOXC2	GIMAP8					Proline Betaine
FEZ1	HMCN1					Uridine Diphosphate-N-Acetylgalactosamine
UBE2CP5	TYRP1					Flurithromycin
SPRY4	IFITM1					Guanine
ALOX5	STON2					Docosa-2,4,6,8-Tetraenoic Acid
ANKRD1	BLNK					Uridine
IL6-AS1	RP1					Pgp(I-19:0/20:4(6E,8Z,11Z,13E)-2Oh(5S,15S))
KANK3	MPP7
RMRP	TMEM130
KRT34	SLC2A12
HMGA2-AS1	C1QL4
LINC02167	TENT5A
KCNK12	ANGPT1
RPPH1	PELI2
WSCD1	GUCY1A1
ETV4	GASK1B
DUSP8	RNF150
TMEM74B	PDZK1
LIF	VAV3
ZC3H12A	PRKG1
DSCAML1	ESPN
SHANK1	GRM1
ATP2C2	LINC01825
TC2N	CCDC85A
RN7SK	IFIT1
AREG	GBP1P1
IQCD	TP63
AOC1	EPHA3
NLRP1	MX2
ALOXE3	ALDH3A1
LINC00313	CDH6
IL1B	SLC29A3
MYEOV	GRIN2B
EREG	MAP1LC3C
SERPINE1	SVEP1
TRPM8	SERTM2
TGM2	DNAJC22
CLDN9	USP2
PAPPA2	SAMD11
FOSL1	ASAH2
JUN	ARHGAP11A-SCG5
DUSP1	RASL11A
GOLT1A	FGFR2
BAIAP2L2	C4orf54
TROAP-AS1	COL12A1
STX1A	IL1R1
C12orf75-AS1	HLF
CRYM	COL28A1
PINLYP	CCDC102B
SPRED3	UGT1A6
TRIML2	ZNF474
LRRC63	EPSTI1
CHAC1	SPATA31E1
ACHE	IGSF10
LINC02783	FRAT1
MIR23AHG	SUSD2
LEISA1	FYB1
STEAP1B-AS1	ZNF704
KCNIP3	TMEM52B
KCNB1	CP
NAV2-AS1	DACH1
IL21R	KCNE4
HSPA6	SH3GL3
NOXA1	SOX5
KCNQ3	MRO
THSD4	SDS
NPIPB6	FBXO39
CCN2	TAF4B
MT1X	ACKR3
SYT17	CCDC80
CITED4	RUNX1T1
FER1L4	TNS1
N4BP3	ADAMTS15
ROBO4	TPPP
AMY2B	SLC7A8
B4GALNT3	TSHZ1
HAS3	PDE3A
COL13A1	GPRIN3
IL11	FNIP2
FMNL1-DT	IFITM2
JUP	KIR2DL4
RGS4	KLHL4
EML2-AS1	CMPK2
LAT2	C4BPA
SAPCD1	F5
RHOF	DIRAS2
KRT7	CERNA2
CACNA1I	AQP9
ENTREP1	BCL2L11
GALNT14	COL8A1
CASC19	IFIT2
FLG-AS1	GBP4
FOXL1	SYT7
SCNN1D	ABCA4
MPP4	AKR1C3
GADD45A	S1PR3
GCKR	CXCL10
LINC00973	TPI1
XDH	RORB
KLRC1	GFOD1
GDF15	SLC15A3
KRT16	MEF2C
ATP6V0D2	HIPK3
FAM131C	DDC
PROM2	IFI44L
LCN2	ARL9
ISLR	RFPL1S
MTND1P23	RARB
CPNE7	HK2
PLLP	CXXC4
STMN3	BATF2
ST3GAL5	DDR2
PHLDA1	TMEM86A
NEURL3	TCAF1P1
KCNK3	TENM1
TMCC3	PPM1L
NALT1	NRG4
SPNS2	MTUS1
LTB	FBN1
EPHA2	HDAC5
ICAM4-AS1	CFAP90
ARFGEF3	ID3
BLK	NPAP1P9
NFAM1	TCP11L2
FLNB-AS1	SLC4A4
LINC02827	HLA-DRA
LINC01411	LINC01151
TPM1-AS	ZSCAN31
TNFSF15	COL9A2
WNK4	HABP2
RFPL3S	GTF2IP4
SORD2P	LRP1B
KRT80	GPR55
SAP25	MYH14
CALHM3	SEMA5A
LGI4	DPYD
DNER	NUTM2E
LSR	EVC
ASMTL-AS1	PER3
ASMTL-AS1	CREB3L3
COL17A1	CRYBG1
HAPLN3	GAREM1
SHISA2	DIPK1A
SYNGR3	FHL1
MAT1A	PANK1
VNN1	HMGB4
PLAC4	GUCY1B1
DPP9-AS1	SMO
DGKA	ALDH5A1
KLF2	NLGN1
MCF2L	WNT5A-AS1
HCN4	AGT
LINC02263	TSPAN7
HMGA2	STAT4
EGR2	ZNF395
MT-RNR1	SNTB2
LIPH	PIKFYVE
VAV1	IFIT3
INSC	MAP2K6
CCL2	YPEL2
MTND2P28	NKAIN4
HPCAL4	USP37
PTAFR	CIDEB
TMEM158	CACNA1D
LASTR	DENND6A
EFEMP2	MAOA
BICDL1	SPATA13
MTND6P3	SCN9A
NPHS1	SPON2
OTUB2	PCBP3
RUNDC3A	LINC01979
NT5E	F2RL2
TMEM249	FOXO3B
MIR100HG	PARD6B
MARCO	SLC35D1
SPINT2	LGALS9
FNDC11	SLC16A7
CFAP58	SESN3
PHLDB3	ZNF148
CCDC85B	WWC2
CDH3	CRYAB
VGF	ZCCHC2
ARHGAP22	SLC7A7
SLC16A12	NEFM
SPRY1	STAT1
MXRA8	TET2
PADI1	RBM43
PHLDA2	E2F8
NFKBIZ	EPM2A
MARCHF3	CYP1B1
LEMD1	ZC3HAV1L
ATP2C2-AS1	LSM12P1
MT2A	CYP26B1
MT-ND2	PLEKHA4
KLF6	FAT4
HLA-V	MX1
ASPG	PBX1
FXYD1	PDE5A
TINAGL1	HECTD1
SPRY2	CD37
EFR3B	ADAM12
MALAT1	DCLK2
SCX	DOCK11
HCG4	UBXN10
MAMDC4	RHOBTB1
DNAH17	HERC5
ENO2	FAM13C
DCDC2C	LHX8
TRAF1	CTTNBP2
BDKRB1	AMOT
IRAK2	TENT5C
PADI3	PLA1A
TPCN1	NEBL
MB21D2	AKR1C1
PLK3	LPAR1
CAMTA2	ACSM3
NOP14-AS1	N4BP2
LINC02986	LINC01291
SLC16A11	ST6GALNAC2
BDKRB2	GYG2
MUC5B	WNT5A
LTBP3	PSD2
DNAH17-AS1	CHI3L2
ISM1	LINC03014
MST1P2
TNFRSF6B
C1orf116
IER3
CLEC18A
CREB5
TUFT1
HEY1
SYTL1
SPON1
FAM83A
MUC6
PAQR9
ZFYVE28
NEAT1
FJX1
G0S2
MANCR
HES7
HERC2P7
ABCA3
DDX11-AS1
NSUN5P1
ADGRB1
SPOCD1
ARHGAP27P1-BPTFP1-KPNA2P3
COBL
KIFC2
C15orf48
PRICKLE4
RPL13AP20
APPAT
SLC27A3
TSIX
PDGFB
GPR3
MIR155HG
TNFRSF25
NKILA
SWINGN
RAC2
HOXB2
LAT
LINC01127
KCNN4
SLFNL1-AS1
COL16A1
NHS
SLAMF7
PCDH1
CHST7
CLDN4
PCDHGB7
PABPC1L
NFKBIE
CTXN1
MTCO1P12
CD163L1
DGKI
TGFA
SLC16A6
CBARP
GCNA
MSH5-SAPCD1
TEX9
RTEL1-TNFRSF6B
CYP2S1
C19orf33
TMEM171
CACNG6
ADM5
SBK1
PPIEL
MFSD2A
FERMT1
LINC00342
SLC23A3
LDHD
SLC26A9
MROH6
LCAT
ASGR1
SMTN
NGEF
SIPA1L3
KIAA0408
HMGA1
HIVEP3
ZMAT1
PDZD7
LINC01843
CGB7
ARHGAP27
CASTOR1
HAS1
NTF4
SRCIN1
NKD2
IZUMO4
IL13RA2
SEMA3F-AS1
MTATP6P1
TIAM1
ATF3
RHBDL1
CYP2D6
INE1
MHENCR
SLC9A2
ETHE1
WDR97
NTRAS
SH2B3
GIPR
C11orf68
PRRT3-AS1
TFPI2
IGSF9
PBX4
CACNA1A
PDE4C
CCDC88B
MT-ND1
PCDHAC1
UBR5-DT
KCNAB3
PCSK4
CFAP70
PLXNB3
ETV5
PLS1
EME2
RPL26L1-AS1
HS3ST1
FLNB
SLC26A2
MT-ATP8
AMH
CPT1B
CYSTM1
MIR503HG
TBX15
ARID3B
IL18
DAW1
RHPN1
LDLRAD2
CYSRT1
SNAI3-AS1
LINC01551
RRAS2
MST1R
VSIG1
SIK1
CHRD
WNT9A
CAPN12
ANKFN1
UBASH3B
CYP2D7
PGGHG
ADM2
HERPUD1
KRT2
SLC25A34
C14orf132
PRSS53
LMNTD2-AS1
STRA6
CCND1
TMC6
TMEM154
MT-CO2
TRPT1
HES4
DVL1
SBK3
ANXA3
GLYATL1
PPP5D1P
ODAD3
PLAUR
VEGFA
SNAI3
ITGB2-AS1
LINC01426
LINC-PINT
KRT75
LINC02925
CASK
STK40
DUSP2
KCNC4
PDGFA-DT
WNT7B
THBD
MAFK
PPP2R5B
PLCH2
BEND7
SMIM3
ZNF295-AS1
LIME1
LYPD3
NFKBID
SCHIP1
KPNA2P3
PTRH1
LINC00926
RGL3
TMEM255B
PI4KAP1
TRPV2
ADAM8
LPAR2
ACTBL2
SEMA7A
CYP4F35P
EHD1
NRG2
SYT1
CADM4
ALOX5AP
PCDHB4
TRNP1
CNTN4
HSD3B7
GAS6-AS1
GPR78
RNF215
LINC01322
TNFAIP3
AMT
ZBTB7C
ASIC2
BMAL2
PAQR6
ATG16L2
SLC16A13
ZDHHC11B
PRSS8
TUBE1
LINC00319
SFN
H4C8
CCDC92B
AMIGO2
MAPKAPK3
CCDC200
PPP1R15A
MFNG
DOCK3
KLF4
PAX8-AS1
CDPF1P1
PRDM8
PPP1R13L
ISYNA1
UNC13A
FCRLB
AP1G2-AS1
TMEM132A
SLCO5A1
SH2D3A
EML2
LAMC2
XBP1
ACVRL1
DLGAP1-AS2
RAB3D
C8G
CEMIP
BEX4
H2BC21
TCN1
BEX2
IL12A
NCEH1
MT-ND4L
MMP23B
AFAP1L2
LAMA5
BEST1
KIAA1217
HOXB4
PGBD5
BLACAT1
ADAMTS13
PTK6
TSPAN1
MT-CYB
PDE7B-AS1
TMEM156
MARCHF2
PLEKHB1
MELTF
CBS
PHC2
CACNG8
